# Supplementary material for: Functional Validation of cas9/GuideRNA Constructs for Site-Directed Mutagenesis of Triticale ABA8′OH1 loci
Source: Int J Mol Sci. 2021 Jun 29;22(13):7038. doi: 10.3390/ijms22137038 (PMC8269138; doi:10.3390/ijms22137038)
Supplement: Supplementary file 1 [file ijms-22-07038-s001.zip]

Archive with 6 entries (6 files):
- ijms-1240053-supplementary/Figure S1.pdf
- ijms-1240053-supplementary/Figure S2.pdf
- ijms-1240053-supplementary/Figure S3.pptx
- ijms-1240053-supplementary/Table S1.pdf
- ijms-1240053-supplementary/Table S2.pdf
- ijms-1240053-supplementary/Table S3.xlsx
